# Supplementary material for: A Hydroquinone-Based Derivative Elicits Apoptosis and Autophagy via Activating a ROS-Dependent Unfolded Protein Response in Human Glioblastoma
Source: Int J Mol Sci. 2019 Aug 6;20(15):3836. doi: 10.3390/ijms20153836 (PMC6696486; doi:10.3390/ijms20153836)
Supplement: Supplementary file 1 [file ijms-20-03836-s001.zip]

Archive with 1 entries (1 files):
- ijms-560539-SI.rar
